# Supplementary material for: Brain optimization with additional study time: potential brain differences between high- and low-performance college students
Source: Front Psychol. 2023 Sep 27;14:1209881. doi: 10.3389/fpsyg.2023.1209881 (PMC10566635; doi:10.3389/fpsyg.2023.1209881)
Supplement: Supplementary file 1 [file Data_Sheet_1.ZIP]

Archive with 27 entries (16 files):
- MATLABCODE/
- MATLABCODE/EEG raw data preprocessing/
- MATLABCODE/EEG raw data preprocessing/eng_preprocessing.m
- MATLABCODE/frequency_analysis/
- MATLABCODE/frequency_analysis/eng_fft_rest_three_group.m
- MATLABCODE/frequency_analysis/functions/
- MATLABCODE/frequency_analysis/functions/__MACOSX/
- MATLABCODE/frequency_analysis/functions/__MACOSX/mixed_between_within_anova/
- MATLABCODE/frequency_analysis/functions/__MACOSX/rm_anova2/
- MATLABCODE/frequency_analysis/functions/anova_rm.m
- MATLABCODE/frequency_analysis/functions/mixed_between_within_anova/
- MATLABCODE/frequency_analysis/functions/mixed_between_within_anova/license.txt
- MATLABCODE/frequency_analysis/functions/mixed_between_within_anova/mixed_between_within_anova.m
- MATLABCODE/frequency_analysis/functions/mixed_between_within_anova.m
- MATLABCODE/frequency_analysis/functions/rm_anova2/
- MATLABCODE/frequency_analysis/functions/rm_anova2/license.txt
- MATLABCODE/frequency_analysis/functions/rm_anova2/rm_anova2.m
- MATLABCODE/frequency_analysis/functions/rm_anova2.m
- MATLABCODE/frequency_analysis/functions/sub_stft.m
- MATLABCODE/function_connect/
- MATLABCODE/function_connect/READ FIRST.txt
- MATLABCODE/function_connect/compute_rest_fc.m
- MATLABCODE/function_connect/eng_rest_fc_test_three_group_ANOVA.m
- MATLABCODE/function_connect/plot_rest_fc_matrix.m
- MATLABCODE/function_connect/rest_fc_results/
- MATLABCODE/function_connect/rest_fc_test_two_group_Ttest.m
- MATLABCODE/function_connect/topoplot_connect.m
