# Supplementary material for: Brain optimization with additional study time: potential brain differences between high- and low-performance college students
Source: Front Psychol. 2023 Sep 27;14:1209881. doi: 10.3389/fpsyg.2023.1209881 (PMC10566635; doi:10.3389/fpsyg.2023.1209881)
Supplement: Supplementary file 1 [file Data_Sheet_1.ZIP › MATLABCODE/EEG raw data preprocessing/eng_preprocessing.m]

%% The Enobio device uses its own plug-in to import the raw data and position the electrodes, so the first three steps (1. raw to set, 2. electrode positioning 3. removal of no electrodes) can be combined into one step
clc;clear all;
eeglab;
rawdir = 'D:\NeuroData\202303data\Res_EEG\preprocessing\0_raw\';
sublist = dir(fullfile(rawdir,'*.easy'));
for i = 1:length(sublist)
    rawname = sublist(i).name
    setname = [num2str(i+43),'.set'];

    % Importing the original data in. easy format, electrode 20 is ext useless, so the final parameter is 1:19, that is, electrodes 1 ~ 19
    EEG = pop_easy(['D:\NeuroData\202303data\Res_EEG\preprocessing\0_raw\',rawname],0,1,'1:19'); 
    %Check file integrity
    EEG = eeg_checkset( EEG );
    %Save the set file
    EEG = pop_saveset( EEG,'filename',setname,'filepath','D:\NeuroData\202303data\Res_EEG\preprocessing\1_set_loc_rmch\');
end


%% Remove the electroless electrode (EXT has been removed in the previous step, so this step can be omitted)
% for i = 1:xx
%     setname = [num2str(i),'.set'];
%     EEG = pop_loadset('filename',setname,'filepath','D:\NeuroData\202204data\Res_EEG\preprocessing\1_set_loc\');
%     
%     EEG = pop_select( EEG, 'nochannel',{'EXT'});
%     EEG = pop_saveset( EEG, 'filename',setname,'filepath','D:\NeuroData\202204data\Res_EEG\preprocessing\2_rm_ch\');
% end

%% Filter down-sampling 
for i = 1:69
    setname = [num2str(i),'.set'];

    EEG = pop_loadset('filename',setname,'filepath','D:\NeuroData\202303data\Res_EEG\preprocessing\1_set_loc_rmch\');
    
    %Bandpass filter 0.1-100 (we have to do frequency analysis, and the gamma wave to be analyzed can reach 80hz at the highest, so the upper limit of 100 is more appropriate)
    EEG = pop_eegfiltnew(EEG, 'locutoff',0.1,'hicutoff',100);
    %Sag filtering 48-52
    EEG = pop_eegfiltnew(EEG, 'locutoff',48,'hicutoff',52,'revfilt',1);
    EEG = pop_saveset( EEG, 'filename',setname,'filepath','D:\NeuroData\202303data\Res_EEG\preprocessing\2_filter\');
      
    %(optional) down-sampling to 128Hz
    %EEG = pop_resample( EEG, 128);  

end  
    
%% Segment
    %%Task state ERP uses the following code, (ERP) to segment task state data according to marker
    %EEG = pop_epoch( EEG, {  '10'  '11'  }, [-1  2], 'newname', 'CNT file resampled epochs', 'epochinfo', 'yes');
    %%(ERP) Baseline Correction
    %EEG = pop_rmbase( EEG, [-1000     0]);  

    %Rest data segmentation has no baseline so no baseline correction using the following code
    for i = 1:69
    setname = [num2str(i),'.set'];
    EEG = pop_loadset('filename',setname,'filepath','D:\NeuroData\202303data\Res_EEG\preprocessing\2_filter\');
    EEG = eeg_regepochs(EEG, 'recurrence', 2, 'limits',[0 2], 'rmbase',NaN);%Segmentation (every 2 seconds) 
   
    %If the data is divided into m seconds, m will be changed to specific numbers
    %EEG = eeg_regepochs(EEG, 'recurrence', m, 'limits',[0 m], 'rmbase',NaN);%Segmentation (one segment in m seconds)
    
    %Save to 3_epoch folder
    EEG = pop_saveset( EEG, 'filename',setname,'filepath','D:\NeuroData\202303data\Res_EEG\preprocessing\3_epoch\');
    end

%% (Manual) Bad Section Interpolation Bad Electrode
%This step cannot be batched. You need to import the data manually and store the data in the 4_interp_ch_rm_ep folder after processing


%% RunICA
for i = 1:69
    setname = [num2str(i),'.set'];

    EEG = pop_loadset('filename',setname,'filepath','D:\NeuroData\202303data\Res_EEG\preprocessing\4_interp_ch_rm_ep\');
    

    EEG = pop_runica(EEG, 'extended',1,'pca',19,'interupt','on');
    
    EEG = pop_saveset( EEG, 'filename',setname,'filepath','D:\NeuroData\202303data\Res_EEG\preprocessing\5_ICA\');
end


%% Remove artifact components (manually)
% you can use ADJUST 1.1.1 


%% Extreme value de-artifact, re-reference
for i = 51:76
    setname = [num2str(i),'.set'];

    EEG = pop_loadset('filename',setname,'filepath','D:\NeuroData\202303data\Res_EEG\preprocessing\6_rm_ACs\');
    
    %Extreme value method to remove artifacts +-100
    EEG = pop_eegthresh(EEG,1,[1:19] ,-100,100,0,1.998,0,1);
    EEG = pop_saveset( EEG, 'filename',setname,'filepath','D:\NeuroData\202303data\Res_EEG\preprocessing\7_extreme_value\');
end


    

% The following steps are selected according to the specific situation
for i = 1:69
    setname = [num2str(i),'.set'];

    EEG = pop_loadset('filename',setname,'filepath','D:\NeuroData\202303data\Res_EEG\preprocessing\7_extreme_value\');

% %Re-reference selects a specific electrode for reference
%     EEG = pop_reref( EEG, [33 43] );
%     %Average reference
%     EEG = pop_reref( EEG, []);
%     %Baseline correction
%     EEG = pop_rmbase( EEG, [-1000     0]);   

%     EEG = pop_saveset( EEG, 'filename',setname,'filepath','D:\OneDrive\OneDrive - Microsoft 365\EEG_PRACTICE\Preprocessing\9_rerefernce\');


    EEG = eeg_checkset( EEG );
    EEG = pop_saveset( EEG, 'filename',setname,'filepath','D:\NeuroData\202303data\Res_EEG\preprocessing\10_done_noreference\');

end
