# Supplementary material for: Brain optimization with additional study time: potential brain differences between high- and low-performance college students
Source: Front Psychol. 2023 Sep 27;14:1209881. doi: 10.3389/fpsyg.2023.1209881 (PMC10566635; doi:10.3389/fpsyg.2023.1209881)
Supplement: Supplementary file 1 [file Data_Sheet_1.ZIP › MATLABCODE/frequency_analysis/eng_fft_rest_three_group.m]

clear;clc;


%£¡£¡£¡£¡£¡£¡£¡£¡£¡£¡£¡£¡£¡£¡£¡Note: 1-149 lines of code, 171-209 lines of code must run£¡£¡£¡£¡£¡£¡£¡£¡£¡£¡£¡£¡
% (Other codes can be selected according to the actual situation)
% In this research,After running 1-149, 171-209, run 300-479 lines of code
%% Specify Basic information of different groups

% Declare the folder where each group of data is located
group1_dir = 'D:\NeuroData\22-23Total_data\Res_EEG\Analysis\good_nomal_bad\good'; %
group2_dir = 'D:\NeuroData\22-23Total_data\Res_EEG\Analysis\good_nomal_bad\normal';  %
group3_dir = 'D:\NeuroData\22-23Total_data\Res_EEG\Analysis\good_nomal_bad\bad';  %

%Extract the file name of each group of data (filesep means\ characters)
group1_files = dir([group1_dir, filesep, '*.set']);
group2_files = dir([group2_dir, filesep, '*.set']);
group3_files = dir([group3_dir, filesep, '*.set']);

% Frequency domain analysis setting
%Sampling rate (sampling rate determines the upper limit of cut-off frequency)
Fs = 500;
%Segment length 500 * 2s = 1000, (L refers to the number of data contained in each segment)
L = 1000;
% T = 1/Fs;
% t = (0:L-1) * T;
NFFT = 2^nextpow2(L);%NFFT determines the accuracy of frequency domain transform, which is used for fast Fourier transform and improves efficiency
%Setting NFFT to a power of 2 larger than the data length L can speed up the execution of FFT algorithm
% Create a list of frequencies f, from 0hz to cutoff frequencies (Fs/2 is half of the sample rate, the cutoff frequency, and the linspace function is used to generate an isochromatic array, with a minimum value of 0 and a maximum value of 1, generating a total of NFFT/2 +1 numbers)
f = Fs/2 * linspace(0,1,NFFT/2+1);
% f = linspace(0, Fs/2, NFFT/2 + 1);%This writing is the same, equivalent to the above writing, which is to generate the horizontal axis, that is, the frequency

%% Load and perform FFT transform on data of different groups

%For all subjects in Group 1,
for i=1:length(group1_files)
    %
    subj_fn = group1_files(i).name;
    % 
    EEG = pop_loadset([group1_dir, filesep, subj_fn]);
    
    %For all channels
    for ii=1:size(EEG.data,1)
        %For all segments
        for jj=1:size(EEG.data,3)
            %Extracting data at all time points of the jj segment of the ii channel
              y = squeeze(EEG.data(ii,:,jj));
                          
% %The following units choose according to their own needs:
%
%        % Do FFT transform to find the amplitude (uV)
%             temp = fft(y,NFFT)/ L;
%             Y(jj,:) = 2*abs(temp(1:NFFT/2+1));
%             
%        % Do FFT transform and find the power (uV square)
%             temp = 2 * abs(fft(y,NFFT)).^2/L;
%             Y(jj,:)  = temp(1:NFFT/2+1);
%           
%        % The power spectral density (PSD) (unit uV squared/Hz) was calculated by FFT transform
              temp = 2*abs(fft(y,NFFT)).^2/L/Fs;
              Y(jj,:) = temp(1:NFFT/2 + 1);
%             
%        % The power spectral density (PSD) (unit dB) was calculated by FFT transform
%             temp = 2*abs(fft(y,NFFT)).^2/L/Fs;
%             Y(jj,:) = 10*log10(temp(1:NFFT/2+1));
            
        end
        % Data summary: subjects * channels * frequencies
        % Frequency (Y is a temporary variable, and its first dimension, namely segmentation, is averaged, and then squeeze dimension becomes the subject * channel * frequency)
        %Clear this temporary variable Y immediately after it is used up, because not the number of segments of each subject is the same, that is, loop to the next subject and change another temporary variable Y, and clear one with one, especially when doing event-related experiments, the number of segments of each subject is easily different, and eliminating the bad segment will also lead to the number of segments of each subject being different
        %Eventually, our data is summed up as the amplitudes (spectral information) at the frequencies after the i-th subject, the ii-th channel, and all the segments are averaged, and stored in group1_FFT_power
        %There is no time information here, taking frequency as the horizontal axis
        group1_FFT_power(i,ii,:) = squeeze(mean(Y,1)); clear Y; 
        %At this time, the dimension is the number of people * electrodes * frequency points
    end
    
end

% %Now run Group 2 data in the same way as Group 1
for i=1:length(group2_files)
    subj_fn = group2_files(i).name;
    EEG = pop_loadset([group2_dir, filesep, subj_fn]);
    
    for ii=1:size(EEG.data,1)
        for jj=1:size(EEG.data,3)
            y = squeeze(EEG.data(ii,:,jj));            
% %
%
%        % 
%             temp = fft(y,NFFT)/ L;
%             Y(jj,:) = 2*abs(temp(1:NFFT/2+1));
%             
%        % 
%             temp = 2 * abs(fft(y,NFFT)).^2/L;
%             Y(jj,:)  = temp(1:NFFT/2+1);
%           
%        % 
              temp = 2*abs(fft(y,NFFT)).^2/L/Fs;
              Y(jj,:) = temp(1:NFFT/2 + 1);
%             
%        % 
%             temp = 2*abs(fft(y,NFFT)).^2/L/Fs;
%             Y(jj,:) = 10*log10(temp(1:NFFT/2+1));
        end
        group2_FFT_power(i,ii,:) = squeeze(mean(Y,1)); clear Y;
    end
end


% %Now run Group 3 data in the same way, in the same way
for i=1:length(group3_files)
    subj_fn = group3_files(i).name;
    EEG = pop_loadset([group3_dir, filesep, subj_fn]);
    
    for ii=1:size(EEG.data,1)
        for jj=1:size(EEG.data,3)
            y = squeeze(EEG.data(ii,:,jj));            
% %
%
%        % 
%             temp = fft(y,NFFT)/ L;
%             Y(jj,:) = 2*abs(temp(1:NFFT/2+1));
%             
%        % 
%             temp = 2 * abs(fft(y,NFFT)).^2/L;
%             Y(jj,:)  = temp(1:NFFT/2+1);
%           
%        % 
              temp = 2*abs(fft(y,NFFT)).^2/L/Fs;
              Y(jj,:) = temp(1:NFFT/2 + 1);
%             
%        % 
%             temp = 2*abs(fft(y,NFFT)).^2/L/Fs;
%             Y(jj,:) = 10*log10(temp(1:NFFT/2+1));
        end
        group3_FFT_power(i,ii,:) = squeeze(mean(Y,1)); clear Y;
    end
end


%% plot power and scalp maps 
%
%Find out the location of frequency points less than 80Hz, including basically all frequency bands
f_idx = find(f <= 80);
%
f_plot = f(f_idx);

%£¡£¡£¡£¡£¡£¡£¡£¡£¡£¡Note: Lines 1-149 of the above code must run£¡£¡£¡£¡£¡£¡£¡£¡£¡


%% Here we take Cz electrode as an example
figure;
Cz = 3;%The channel number of the Cz electrode is 3
%
plot(f_plot, squeeze(mean(group1_FFT_power(:,Cz, f_idx),1)),'r','linewidth',1.5);
hold on;
plot(f_plot, squeeze(mean(group2_FFT_power(:,Cz, f_idx),1)),'g','linewidth',1.5);
hold on;
plot(f_plot, squeeze(mean(group3_FFT_power(:,Cz, f_idx),1)),'b','linewidth',1.5);
title('Group level FFT', 'fontsize', 16);
xlabel('Frequency');
% ylabel('Amplitude');
ylabel('PSD  (uV2/Hz)');


%% 

%
delta_idx=find((f_plot>=1)&(f_plot<=4));       %¦Ä
theta_idx=find((f_plot>=4)&(f_plot<=8));       %¦È
%alpha_idx=find((f_plot>=8)&(f_plot<=13));      %¦Á
  alpha1_idx=find((f_plot>=8)&(f_plot<=9));
  alpha2_idx=find((f_plot>=10)&(f_plot<=13));
beta_idx=find((f_plot>=14)&(f_plot<=30));      %¦Â
  %beta1_idx=find((f_plot>=14)&(f_plot<=18));
  %beta2_idx=find((f_plot>=18)&(f_plot<=30));
gamma_idx=find((f_plot>=30)&(f_plot<=80));     %¦Ã


% The power values of all subjects, all channels, delta\ theta\ alpha\ beta\ gamma bands in each group were extracted and averaged
group1_delta_mag_avg = squeeze(mean(mean(group1_FFT_power(:,:,delta_idx),3),1));
group2_delta_mag_avg = squeeze(mean(mean(group2_FFT_power(:,:,delta_idx),3),1));
group3_delta_mag_avg = squeeze(mean(mean(group3_FFT_power(:,:,delta_idx),3),1));

group1_theta_mag_avg = squeeze(mean(mean(group1_FFT_power(:,:,theta_idx),3),1));
group2_theta_mag_avg = squeeze(mean(mean(group2_FFT_power(:,:,theta_idx),3),1));
group3_theta_mag_avg = squeeze(mean(mean(group3_FFT_power(:,:,theta_idx),3),1));

group1_alpha1_mag_avg = squeeze(mean(mean(group1_FFT_power(:,:,alpha1_idx),3),1));
group2_alpha1_mag_avg = squeeze(mean(mean(group2_FFT_power(:,:,alpha1_idx),3),1));
group3_alpha1_mag_avg = squeeze(mean(mean(group3_FFT_power(:,:,alpha1_idx),3),1));

group1_alpha2_mag_avg = squeeze(mean(mean(group1_FFT_power(:,:,alpha2_idx),3),1));
group2_alpha2_mag_avg = squeeze(mean(mean(group2_FFT_power(:,:,alpha2_idx),3),1));
group3_alpha2_mag_avg = squeeze(mean(mean(group3_FFT_power(:,:,alpha2_idx),3),1));

group1_beta_mag_avg = squeeze(mean(mean(group1_FFT_power(:,:,beta_idx),3),1));
group2_beta_mag_avg = squeeze(mean(mean(group2_FFT_power(:,:,beta_idx),3),1));
group3_beta_mag_avg = squeeze(mean(mean(group3_FFT_power(:,:,beta_idx),3),1));

group1_gamma_mag_avg = squeeze(mean(mean(group1_FFT_power(:,:,gamma_idx),3),1));
group2_gamma_mag_avg = squeeze(mean(mean(group2_FFT_power(:,:,gamma_idx),3),1));
group3_gamma_mag_avg = squeeze(mean(mean(group3_FFT_power(:,:,gamma_idx),3),1));

%£¡£¡£¡£¡£¡£¡£¡£¡£¡Note: 171-209 lines of code must run£¡£¡£¡£¡£¡£¡£¡£¡£¡£¡£¡£¡


figure;
%alpha
subplot(331); topoplot(group1_alpha1_mag_avg, EEG.chanlocs,'maplimits',[0 5]); title('Group1 ¦Á', 'fontsize', 16);
subplot(332); topoplot(group2_alpha1_mag_avg, EEG.chanlocs,'maplimits',[0 5]); title('Group2 ¦Á', 'fontsize', 16);
subplot(333); topoplot(group3_alpha1_mag_avg, EEG.chanlocs,'maplimits',[0 5]); title('Group3 ¦Á', 'fontsize', 16);
%beta
subplot(334); topoplot(group1_beta_mag_avg, EEG.chanlocs,'maplimits',[0 2]); title('Group1 ¦Â', 'fontsize', 16);
subplot(335); topoplot(group2_beta_mag_avg, EEG.chanlocs,'maplimits',[0 2]); title('Group2 ¦Â', 'fontsize', 16);
subplot(336); topoplot(group3_beta_mag_avg, EEG.chanlocs,'maplimits',[0 2]); title('Group3 ¦Â', 'fontsize', 16);
%gamma
subplot(337); topoplot(group1_gamma_mag_avg, EEG.chanlocs,'maplimits',[0 1]); title('Group1 ¦Ã', 'fontsize', 16);
subplot(338); topoplot(group2_gamma_mag_avg, EEG.chanlocs,'maplimits',[0 1]); title('Group2 ¦Ã', 'fontsize', 16);
subplot(339); topoplot(group3_gamma_mag_avg, EEG.chanlocs,'maplimits',[0 1]); title('Group3 ¦Ã', 'fontsize', 16);


%% Specify (ROI) channels and compare across frequency points
%
% 
%

%
Pz = 4;
%
%Subject * frequency
group1_data = squeeze(group1_FFT_power(:,Pz,:));
group2_data = squeeze(group2_FFT_power(:,Pz,:));
group3_data = squeeze(group3_FFT_power(:,Pz,:));

%
f_idx = find(f<=80);
f_band = f(f_idx);
%
for i=1:length(f_band)
    %
    data1 = group1_data(:,i);
    data2 = group2_data(:,i);
    data3 = group3_data(:,i);
% Double sample T test (comparison between two groups)
%     [h,p,ci,stat] = ttest2(data1,data2);
%     
%     pvals(i) = p;
%     tvals(i) = stat.tstat;

%  Analysis of variance (there are three or more groups for comparison, using analysis of variance)
   data_all = vertcat(data1, data2, data3);
   group = vertcat(ones(size(data1)), 2*ones(size(data2)), 3*ones(size(data3)));

   [p,tbl,stats]=anova1(data_all,group,'off');
% 
   disp('ANOVA ½á¹û£º');
   disp(tbl);


   pvals(i)=tbl{2,6};%Storing the p value
   Fvals(i)=tbl{2,5};%Store F value

% Make multiple comparisons
   multcompare_result = multcompare(stats, 'Alpha', 0.05, 'CType', 'tukey-kramer');
end

%Multiple comparison correction  
%matlab2021: p_fdr= mafdr(pvals,'BHFDR',true),
%matlab13: [p_fdr, p_masked] = fdr(pvals, 0.05)
% 
p_fdr = mafdr(pvals,'BHFDR',true);

%
figure;
plot(f_band, p_fdr);
ylim([0 1]);
xlim([0 80]);
title('P Values after FDR');
xlabel('Frequency');
ylabel('p');


%% Specify (ROI) frequency band and compare across channels
%
clear pvals tvals Fvals p_fdr p_masked;

% Define the frequency domain, which frequency band you want to calculate, just uncomment the frequency band in front
%f_ROI = find((f >=1) & (f<=4)); %delta
%f_ROI = find((f >=4) & (f<=8)); %theta
%f_ROI = find((f>=8) & (f<=9)); %alpha1
%f_ROI = find((f>=10) & (f<=13)); %alpha2
%f_ROI = find((f >=14) & (f<=30)); %beta
f_ROI = find((f >=30) & (f<=80));  %gamma


% 
% Subject * channel
group1_data = squeeze(mean(group1_FFT_power(:,:,f_ROI),3));
group2_data = squeeze(mean(group2_FFT_power(:,:,f_ROI),3));
group3_data = squeeze(mean(group3_FFT_power(:,:,f_ROI),3));


for i=1:EEG.nbchan
    
    data1 = group1_data(:,i);
    data2 = group2_data(:,i);
    data3 = group3_data(:,i);

%  Double sample t-test (if only two groups are compared, use the code of t-test)
%     [h,p,ci,stat] = ttest2(data1,data2);

%     pvals(i) = p;
%     tvals(i) = stat.tstat;

%  Analysis of variance ( three or more groups for comparison, using analysis of variance)
   data_all = vertcat(data1, data2, data3);
   group = vertcat(ones(size(data1)), 2*ones(size(data2)), 3*ones(size(data3)));
   [p,tbl,stats]=anova1(data_all,group,'off'); 
   pvals(i)=tbl{2,6};
   Fvals(i)=tbl{2,5};

   multcompare_result = multcompare(stats, 'Alpha', 0.05, 'CType', 'tukey-kramer');
end


%% fdr correction to account for multiple comparisons


p_fdr1 = mafdr(pvals,'BHFDR',true); % fdr correction for p values from anova

%% Drawing (running one frequency band at a time, changing the picture title and frequency band parameters)
figure;
subplot(151); topoplot(group1_gamma_mag_avg, EEG.chanlocs,'maplimits',[0 1]); title('ÓÅµÈÉú×é¦Ã(30~80Hz)', 'fontsize', 12);
h=colorbar; h.Label.String = 'PSD(uV^2¨MHz)';set(h,'FontSize',6); 
subplot(152); topoplot(group2_gamma_mag_avg, EEG.chanlocs,'maplimits',[0 1]); title('ÆÕÍ¨Ñ§Éú×é¦Ã(30~80Hz)', 'fontsize', 12);
h=colorbar; h.Label.String = 'PSD(uV^2¨MHz)';set(h,'FontSize',6); 
subplot(153); topoplot(group3_gamma_mag_avg, EEG.chanlocs,'maplimits',[0 1]); title('ÎÊÌâÑ§Éú×é¦Ã(30~80Hz)', 'fontsize', 12);
h=colorbar; h.Label.String = 'PSD(uV^2¨MHz)';set(h,'FontSize',6); 

subplot(154); topoplot(Fvals, EEG.chanlocs,'maplimits',[0 2]); title('F-value','fontsize',12);
colorbar;
subplot(155); topoplot(p_fdr1, EEG.chanlocs,'maplimits',[0 0.1]); title('p-value after FDR','fontsize',12);
colorbar;

%% Save power of different frequency bands 
group1_delta_mag = double(squeeze(mean(group1_FFT_power(:,:,delta_idx),3)));
group2_delta_mag = double(squeeze(mean(group2_FFT_power(:,:,delta_idx),3)));
group3_delta_mag = double(squeeze(mean(group3_FFT_power(:,:,delta_idx),3)));


save('delta_power.mat','group1_delta_mag','group2_delta_mag','group3_delta_mag');


%save('group1_delta.txt', '-ascii', 'group1_delta_mag');
%save('group2_delta.txt', '-ascii', 'group2_delta_mag');
%save('group3_delta.txt', '-ascii', 'group3_delta_mag');


%% Average value of all electrodes 
clear pvals tvals Fvals p_fdr p_masked;


group1_delta_avg_ch = squeeze(mean(mean(group1_FFT_power(:,:,delta_idx),3),2));
group2_delta_avg_ch = squeeze(mean(mean(group2_FFT_power(:,:,delta_idx),3),2));
group3_delta_avg_ch = squeeze(mean(mean(group3_FFT_power(:,:,delta_idx),3),2));

group1_theta_avg_ch = squeeze(mean(mean(group1_FFT_power(:,:,theta_idx),3),2));
group2_theta_avg_ch = squeeze(mean(mean(group2_FFT_power(:,:,theta_idx),3),2));
group3_theta_avg_ch = squeeze(mean(mean(group3_FFT_power(:,:,theta_idx),3),2));

group1_alpha1_avg_ch = squeeze(mean(mean(group1_FFT_power(:,:,alpha1_idx),3),2));
group2_alpha1_avg_ch = squeeze(mean(mean(group2_FFT_power(:,:,alpha1_idx),3),2));
group3_alpha1_avg_ch = squeeze(mean(mean(group3_FFT_power(:,:,alpha1_idx),3),2));

group1_alpha2_avg_ch = squeeze(mean(mean(group1_FFT_power(:,:,alpha2_idx),3),2));
group2_alpha2_avg_ch = squeeze(mean(mean(group2_FFT_power(:,:,alpha2_idx),3),2));
group3_alpha2_avg_ch = squeeze(mean(mean(group3_FFT_power(:,:,alpha2_idx),3),2));

group1_beta_avg_ch = squeeze(mean(mean(group1_FFT_power(:,:,beta_idx),3),2));
group2_beta_avg_ch = squeeze(mean(mean(group2_FFT_power(:,:,beta_idx),3),2));
group3_beta_avg_ch = squeeze(mean(mean(group3_FFT_power(:,:,beta_idx),3),2));

group1_gamma_avg_ch = squeeze(mean(mean(group1_FFT_power(:,:,gamma_idx),3),2));
group2_gamma_avg_ch = squeeze(mean(mean(group2_FFT_power(:,:,gamma_idx),3),2));
group3_gamma_avg_ch = squeeze(mean(mean(group3_FFT_power(:,:,gamma_idx),3),2));


   data_delta = vertcat(group1_delta_avg_ch, group2_delta_avg_ch, group3_delta_avg_ch);
   group_labels = vertcat(ones(size(group1_delta_avg_ch)), 2*ones(size(group2_delta_avg_ch)), 3*ones(size(group3_delta_avg_ch)));
   [p, tbl, stats] = anova1(data_delta, group_labels, 'off');
   p_delta=tbl{2,6};
   F_delta=tbl{2,5};
   df_delta = tbl{2, 3}; 
  

   data_theta = vertcat(group1_theta_avg_ch, group2_theta_avg_ch, group3_theta_avg_ch);
   [p, tbl, stats] = anova1(data_theta, group_labels, 'off');
   p_theta=tbl{2,6};
   F_theta=tbl{2,5};
   df_theta = tbl{2, 3}; 
   


   data_alpha1 = vertcat(group1_alpha1_avg_ch, group2_alpha1_avg_ch, group3_alpha1_avg_ch);
   [p, tbl, stats] = anova1(data_alpha1, group_labels, 'off');
   p_alpha1 = tbl{2,6}; 
   F_alpha1 = tbl{2,5}; 
   df_alpha1 = tbl{2, 3}; 


  data_alpha2 = vertcat(group1_alpha2_avg_ch, group2_alpha2_avg_ch, group3_alpha2_avg_ch);
  [p, tbl, stats] = anova1(data_alpha2, group_labels, 'off');
  p_alpha2 = tbl{2,6}; 
  F_alpha2 = tbl{2,5}; 
  df_alpha2 = tbl{2, 3}; 


  data_beta = vertcat(group1_beta_avg_ch, group2_beta_avg_ch, group3_beta_avg_ch);
  [p, tbl, stats] = anova1(data_beta, group_labels, 'off');
  p_beta = tbl{2,6}; 
  F_beta = tbl{2,5}; 
  df_beta = tbl{2, 3}; 


  data_gamma = vertcat(group1_gamma_avg_ch, group2_gamma_avg_ch, group3_gamma_avg_ch);
  [p, tbl, stats] = anova1(data_gamma, group_labels, 'off');
  p_gamma = tbl{2,6}; 
  F_gamma = tbl{2,5}; 
  df_gamma = tbl{2, 3}; 


 
results_avg_ch = struct;


results_avg_ch.p_delta = p_delta;
results_avg_ch.F_delta = F_delta;
results_avg_ch.p_theta = p_theta;
results_avg_ch.F_theta = F_theta;
results_avg_ch.p_alpha1 = p_alpha1;
results_avg_ch.F_alpha1 = F_alpha1;
results_avg_ch.p_alpha2 = p_alpha2;
results_avg_ch.F_alpha2 = F_alpha2;
results_avg_ch.p_beta = p_beta;
results_avg_ch.F_beta = F_beta;
results_avg_ch.p_gamma = p_gamma;
results_avg_ch.F_gamma = F_gamma;
results_avg_ch.df_delta = df_delta;
results_avg_ch.df_theta = df_theta;
results_avg_ch.df_alpha1 = df_alpha1;
results_avg_ch.df_alpha2 = df_alpha2;
results_avg_ch.df_beta = df_beta;
results_avg_ch.df_gamma = df_gamma;


save('results_avg_ch.mat', 'results_avg_ch');
