# Supplementary material for: Brain optimization with additional study time: potential brain differences between high- and low-performance college students
Source: Front Psychol. 2023 Sep 27;14:1209881. doi: 10.3389/fpsyg.2023.1209881 (PMC10566635; doi:10.3389/fpsyg.2023.1209881)
Supplement: Supplementary file 1 [file Data_Sheet_1.ZIP › MATLABCODE/function_connect/READ FIRST.txt]

First run compute_rest_fc.m to calculate data, then run plot_rest_fc_matrix.m to make a map, then run rest_fc_test.m to make a whole brain connected topoplot and a statistical topoplot. topoplot_connect.m is a required function
