# Supplementary material for: Brain optimization with additional study time: potential brain differences between high- and low-performance college students
Source: Front Psychol. 2023 Sep 27;14:1209881. doi: 10.3389/fpsyg.2023.1209881 (PMC10566635; doi:10.3389/fpsyg.2023.1209881)
Supplement: Supplementary file 1 [file Data_Sheet_1.ZIP › MATLABCODE/function_connect/compute_rest_fc.m]

                                   %% ¼ÆËã¾²Ï¢Ì¬µÄ¹¦ÄÜÁ¬½Ó½Å±¾
clear all; close all; clc

%% Ö¸¶¨Ïà¹ØÐÅÏ¢
Data_Dir = uigetdir([],'Path of the EEG datasets'); %Ö¸¶¨´ý·ÖÎöµÄÄÔµçÊý¾ÝËùÔÚµÄÂ·¾¶£»¿ÉÒÔÊÇÔ¤´¦ÀíºóµÄ·Ö¶ÎÄÔµçÊý¾Ý¡£Ò²¿ÉÒÔÊÇCSD×ª»»ºóµÄ·Ö¶ÎÊý¾Ý£»½¨ÒéÒ»¸öÌõ¼þ»òÒ»¸ö×é±ðÒ»¸öÎÄ¼þ¼Ð£¬Ã¿¸öÎÄ¼þ¼Ð·Ö±ðÔËÐÐ¸Ã´úÂë
Output_Dir = uigetdir([],'Path to store the measures');%¼ÆËãµÃµ½µÄÖ¸±êÎÄ¼þ±£´æµÄÂ·¾¶

band = inputdlg('the limits of band');%Ö¸¶¨ËùÒª·ÖÎöµÄÆµÂÊµÄ·¶Î§£¨µ¥Î»ÊÇHz£©
band = str2num(band{1}); %½«band±äÁ¿ÓÉ×Ö·û×ª»»ÎªÊýÖµ£»×¢Òâ£ºÔËÐÐ±¾½Å±¾Ê±MATLABµÄÂ·¾¶ÖÐ²»Ó¦¸ÃÓÐHERMES¹¤¾ßÏä

bandname = inputdlg('the name of the band you computed'); % Ö¸¶¨Ç°Êö´ý·ÖÎöµÄÆµ¶ÎµÄÃû³Æ
bandname = bandname{1};

prefix = inputdlg('the prefix of computed measures');%Ö¸¶¨±£´æµÄÖ¸±êÎÄ¼þµÄÇ°×º£¬½¨ÒéÊÇÌõ¼þÃû»ò×é±ðÃû
prefix = prefix{1};

%% »ñÈ¡EEGÊý¾ÝÂ·¾¶ÖÐ°üº¬µÄsetÎÄ¼þ
Dir_Data = dir(fullfile(Data_Dir,'*.set')); 
FileNames = {Dir_Data.name};

%% compute 1st measure (coherence)·½·¨Ò»£º»ùÓÚÏà¸ÉÐÔ
for subj = 1:numel(FileNames)  
    EEG = pop_loadset('filename',FileNames{1,subj},'filepath',Data_Dir); % ÔØÈëÄ³¸ö±»ÊÔµÄÊý¾Ý
    EEG = eeg_checkset( EEG );
    N = EEG.pnts; %Ã¿¶ÎµÄ³¤¶È£¨µãÊý£©
    SampleRate = EEG.srate;%È¡ÑùÂÊ
    NFFT = 2^nextpow2(N);%´óÓÚÃ¿¶Î³¤¶ÈµÄ¡¢×îÐ¡µÄ2µÄN´Î·½
    Freq = SampleRate/2*linspace(0,1,NFFT/2+1);%ÆµÂÊÖá 
    for chan = 1:size(EEG.data,1)
        for epochs = 1:size(EEG.data,3)
            ffts(:,chan,epochs) = fft(hanning(N).*squeeze(EEG.data(chan,:,epochs))',NFFT);% ¶Ô¸Ã±»ÊÔÃ¿¸öµç¼«µÄÃ¿¸ö·Ö¶Î½øÐÐFFT            
        end
    end
    for x = 1:size(EEG.data,1)
            for y = 1:size(EEG.data,1)
                fx = squeeze(ffts(:,x,:));
                Pxx = fx.*conj(fx)/N;
                MeanPx = mean(Pxx,2); % ¼ÆËãcoherenceÊ±£¬xµç¼«µÄpower
                fy = squeeze(ffts(:,y,:));
                Pyy = fy.*conj(fy)/N; 
                MeanPy = mean(Pyy,2); % ¼ÆËãcoherenceÊ±£¬yµç¼«µÄpower
                Pxy = fx.*conj(fy)/N;
                MeanPxy = mean(Pxy,2); %% Sxy£¬ÉÏÊöÁ½¸öµç¼«µÄ½»²æÆ×
                C = (abs(MeanPxy).^2)./(MeanPx.*MeanPy); % Ïà¸É
                coh(:,x,y,subj) = C; % coherence£¬ÆµÂÊ*µç¼«*µç¼«*±»ÊÔ
            end
    end
    clear ffts
end
coh = coh(1:NFFT/2 + 1,:,:,:);  

idx = dsearchn(Freq', band'); %È·¶¨Æµ¶ÎÉÏÏÂÏÞÔÚFreq¼´ÆµÂÊÖáÖÐµÄÎ»ÖÃ
coh = squeeze(mean(coh(idx(1,1):idx(2,1),:,:,:),1));%¼ÆËãÄ³¸öÆµ¶ÎµÄÆ½¾ùcoh

save(strcat(Output_Dir,'\',prefix,'_',bandname,'_coh.mat'),'coh');

%% »­Í¼,£¨ÏêÏ¸»­Í¼³ÌÐò²Î¿¼plot_rest_fc_matrix.m´úÂë£¬½¨ÒéÕâ¸öÎÄ¼þ¾ÍÊÇ¼ÆËãÊý¾Ý£¬»­Í¼ÓÃplot_rest_fcÎÄ¼þ´úÂë£©
%ÀýÈçÄÃµÚ7¸ö±»ÊÔµÄÏà¸ÉÐÔÎªÀý
%load('group1_alpha_coh.mat');%ÔØÈë¸Õ²ÅËã³öµÄxxx_coh.matÎÄ¼þ
%subj7_fc = coh(:,:,7);
%figure;
%imagesc(subj7_fc);

%»­È«×éÆ½¾ù
% group1_fc = mean(coh,3);
% figure;
% imagesc(group1_fc);


%% 2nd and 3rd measures (phase-locking value and phase lag index)   ·½·¨¶þ£º»ùÓÚÏàÎ»Í¬²½
%×¢£ºµ¥¶ÀÓÃ´ËÖÖ·½·¨£¬ÒªÏÈÔËÐÐÇ°19ÐÐ°ÑÊý¾ÝÐÅÏ¢µ¼Èë£¬ÑÐ¾¿ÖÐ¿ÉÒÔÒ»¹ÉÄÔ°Ñ¼¸ÖÖ·½·¨Ò»´ÎÈ«¸øËã³öÀ´
for subj = 1:numel(FileNames)
    EEG = pop_loadset('filename',FileNames{1,subj},'filepath',Data_Dir);
    EEG = eeg_checkset( EEG );
    eeg_filtered = eegfilt(reshape(EEG.data, [size(EEG.data,1) size(EEG.data,2)*size(EEG.data,3)]),...
                   EEG.srate,band(1,1),band(1,2),0,3*fix(EEG.srate/band(1,1)),0,'fir1',0); % ¶ÔÔØÈëµÄÊý¾Ý½øÐÐ´øÍ¨ÂË²¨£»Ê¹ÓÃeegfilt½øÐÐ´øÍ¨ÂË²¨Ê±ÐèÒª½«·Ö¶ÎÊý¾ÝÖØÐÂ±äÎªÁ¬ÐøÊý¾Ý 
         
    for channels = 1:size(EEG.data,1)
        band_phase(channels,:) = angle(hilbert(eeg_filtered(channels,:))); %Öð¸ö·Ö¶Î½øÐÐHilbert±ä»»£¬²¢ÌáÈ¡ÏàÎ»
    end    
    perc10w =  floor(size(band_phase,2)*0.1);% È·¶¨Êý¾Ý³¤¶È10%ÊÇ¶àÉÙ¸öÑù±¾µã
    band_phase = band_phase(:,perc10w+1:end-perc10w); %ÒòHilbert±ä»»¶ÔÊý¾ÝÊ×Î²ÏàÎ»¹ÀËã²»×¼È·£¬¹ËÈ¥µôÇ°10%ºÍºó10%Ñù±¾µãµÄÏàÎ»
    epoch_num = floor(size(band_phase,2)/size(EEG.data,2)); % È·¶¨Ê£ÓàµÄÑù±¾µãÈç¹û×ª»»Îª·Ö¶ÎÊý¾Ý£¬¿ÉÒÔ·Ö³É¶àÉÙ¶Î
    band_phase = band_phase(:,1:epoch_num*size(EEG.data,2)); % ÒÀ¾Ý¿ÉÒÔ·Ö³ÉµÄ¶ÎÊý£¬½ØÈ¡Êý¾Ý
    band_phase = reshape(band_phase,[size(EEG.data,1) size(EEG.data,2) epoch_num]);% ½«Êý¾ÝÖØÐÂ×ª»»ÎªÈýÎ¬£ºµç¼«*Ñù±¾µã*·Ö¶Î
    
    for x = 1:size(band_phase,1)
         for y = 1:size(band_phase,1)
             for epochs = 1:size(band_phase,3)
                 x_phase = squeeze(band_phase(x,:,epochs)); % ÌáÈ¡µç¼«¶ÔÖÐµÚÒ»¸öµç¼«ÔÚÄ³¸ö·Ö¶ÎµÄÏàÎ»
                 y_phase = squeeze(band_phase(y,:,epochs)); % ÌáÈ¡µç¼«¶ÔÖÐµÚ¶þ¸öµç¼«ÔÚÄ³¸ö·Ö¶ÎµÄÏàÎ»
                 rp = x_phase - y_phase; % ¼ÆËãÁ½¸öµç¼«ÔÚÄ³¸ö·Ö¶ÎµÄÏàÎ»²î
                 %%% PLV
                 sub_plv(x,y,epochs) = abs(sum(exp(1i*rp))/length(rp)); % ¼ÆËãÄ³¸ö±»ÊÔÄ³¸öµç¼«¶ÔÔÚÄ³¸ö·Ö¶ÎµÄPLV
                 %%% PLI
                 sub_pli(x,y,epochs) = abs(mean(sign((abs(rp)- pi).*rp))); % ¼ÆËãÄ³¸ö±»ÊÔÄ³¸öµç¼«¶ÔÔÚÄ³¸ö·Ö¶ÎµÄPLI
             end
         end
    end
   pli(:,:,subj) = mean(sub_pli,3); % ¶Ô¸Ã±»ÊÔ¸÷¸ö·Ö¶ÎµÄPLI¼ÆËãÆ½¾ùÖµ£»pli±äÁ¿Î¬¶ÈÊÇµç¼«*µç¼«*±»ÊÔ
   plv(:,:,subj) = mean(sub_plv,3); % ¶Ô¸Ã±»ÊÔ¸÷¸ö·Ö¶ÎµÄPLV¼ÆËãÆ½¾ùÖµ£»plv±äÁ¿Î¬¶ÈÊÇµç¼«*µç¼«*±»ÊÔ
   clear band_phase sub_pli sub_plv
end

save(strcat(Output_Dir,'\',prefix,'_',bandname,'_plv.mat'),'plv');
save(strcat(Output_Dir,'\',prefix,'_',bandname,'_pli.mat'),'pli');

%% »­Í¼,Ã¿¸öÊÜÊÔÕßµÄÏàÎ»Í¬²½£¨ÏêÏ¸»­Í¼³ÌÐò²Î¿¼plot_rest_fc_matrix.m´úÂë£¬½¨ÒéÕâ¸öÎÄ¼þ¾ÍÊÇ¼ÆËãÊý¾Ý£¬»­Í¼ÓÃplot_rest_fcÎÄ¼þ´úÂë£©
% load('group1_alpha_plv.mat')%ÏÈµ¼Èë¸Õ²ÅËã³öµÄplv»òpliÊý¾Ý
% figure;
% for i=1:size(plv,3)
%     subj_fc = plv(:,:,i);
%     subplot(3,5,i);
%     imagesc(subj_fc);
%     title(['subj',num2str(i)]);
% end
% 
% %×éÆ½¾ùµÄÏàÎ»Í¬²½
% group1_fc = mean(plv,3);
% figure;
% imagesc(group1_fc);
% title('Group-Average  FC');


%% compute 4th measure (weighted phase lag index)
for subj = 1:numel(FileNames)
    EEG = pop_loadset('filename',FileNames{1,subj},'filepath',Data_Dir);
    EEG = eeg_checkset( EEG );
    eeg_filtered = eegfilt(reshape(EEG.data, [size(EEG.data,1) size(EEG.data,2)*size(EEG.data,3)]),...
                   EEG.srate,band(1,1),band(1,2),0,3*fix(EEG.srate/band(1,1)),0,'fir1',0); 
    
    for channels = 1:size(EEG.data,1)
        band_hilbert(channels,:) = hilbert(eeg_filtered(channels,:)); % ¶Ô¸Ã±»ÊÔÃ¿¸öÍ¨µÀµÄÐÅºÅ½øÐÐhilbert±ä»»£¬µÃµ½½âÎöÐÅºÅ£¨a + b*i£©£»¼ÆËãwPLI²»ÐèÒªÌáÈ¡ÏàÎ»
    end 
    perc10w =  floor(size(band_hilbert,2)*0.1);
    band_hilbert = band_hilbert(:,perc10w+1:end-perc10w);
    epoch_num = floor(size(band_hilbert,2)/size(EEG.data,2));
    band_hilbert = band_hilbert(:,1:epoch_num*size(EEG.data,2));
    band_hilbert = reshape(band_hilbert,[size(EEG.data,1) size(EEG.data,2) epoch_num]); 
    
    for x = 1:size(band_hilbert,1)
         for y = 1:size(band_hilbert,1)
             for epochs = 1:size(band_hilbert,3)
                 x_hilbert = band_hilbert(x,:,epochs);
                 y_hilbert = band_hilbert(y,:,epochs);
                 crossspec = x_hilbert.* conj(y_hilbert); % ½»²æÆ×
                 crossspec_imag = imag(crossspec); % ½»²æÆ×µÄÐé²¿
                 sub_wpli(x,y,epochs) = abs(mean(crossspec_imag))/mean(abs(crossspec_imag)); % ¼ÆËãÄ³¸ö±»ÊÔÄ³¸öµç¼«¶ÔÔÚÄ³¸ö·Ö¶ÎµÄwPLI
             end
         end
    end
    wpli(:,:,subj) = mean(sub_wpli,3); 
    clear band_hilbert sub_wpli
end
wpli(isnan(wpli)) = 0;% ÒòÎª¶Ô½ÇÏßÉÏµÄwpliÊýÖµÎªnan£¬¹Ê½øÐÐÕâ¸ö²Ù×÷
save(strcat(Output_Dir,'\',prefix,'_',bandname,'_wpli.mat'),'wpli');  
