# Supplementary material for: Brain optimization with additional study time: potential brain differences between high- and low-performance college students
Source: Front Psychol. 2023 Sep 27;14:1209881. doi: 10.3389/fpsyg.2023.1209881 (PMC10566635; doi:10.3389/fpsyg.2023.1209881)
Supplement: Supplementary file 1 [file Data_Sheet_1.ZIP › MATLABCODE/function_connect/eng_rest_fc_test_three_group_ANOVA.m]

clc; clear all; close all

% Specifies related information
[filename1, pathname1, filterindex] = uigetfile('*.mat', 'Select first group of functional connectivity data');
[filename2, pathname2, filterindex] = uigetfile('*.mat', 'Select second group of functional connectivity data');
[filename3, pathname3, filterindex] = uigetfile('*.mat', 'Select third group of functional connectivity data');
[filename4, pathname4, filterindex] = uigetfile('*.set', 'Select an EEGLAB file for calculating connectivity matrices');


name1 = inputdlg('Enter the name of the first group');
name1 = name1{1};

name2 = inputdlg('Enter the name of the second group');
name2 = name2{1};

name3 = inputdlg('Enter the name of the third group');
name3 = name3{1};

% to load some EEG data in eeglab format, and obtain the relevant information of the experimental EEG data
EEG = pop_loadset('filename', filename4, 'filepath', pathname4);
chanlocs = EEG.chanlocs;
channel_number = size(EEG.data, 1);
fc_number = channel_number * (channel_number - 1) / 2;

% Determine which two electrodes each electrode pair corresponds to
pairs = nchoosek(1:channel_number, 2);

% Load three sets of functional connection data
A_fc = importdata(strcat(pathname1, filename1));
B_fc = importdata(strcat(pathname2, filename2));
C_fc = importdata(strcat(pathname3, filename3));

% In order to perform ANOVA analysis, the data must first be shaped into a suitable format
A_fc_2 = zeros(fc_number, size(A_fc, 3));
B_fc_2 = zeros(fc_number, size(B_fc, 3));
C_fc_2 = zeros(fc_number, size(C_fc, 3));

for i = 1:fc_number
    A_fc_2(i, :) = A_fc(pairs(i, 1), pairs(i, 2), :);
    B_fc_2(i, :) = B_fc(pairs(i, 1), pairs(i, 2), :);
    C_fc_2(i, :) = C_fc(pairs(i, 1), pairs(i, 2), :);
end

% ANOVA analysis was performed among the three groups
all_groups = cat(2, A_fc_2, B_fc_2, C_fc_2);
group_labels = [ones(1, size(A_fc_2, 2)), 2 * ones(1, size(B_fc_2, 2)), 3 * ones(1, size(C_fc_2, 2))];
p_anova = zeros(fc_number, 1);

for i = 1:fc_number
    [p_anova(i), ~, ~] = anova1(all_groups(i, :), group_labels, 'off');
end

% Perform FDR correction
p_anova_fdr = mafdr(p_anova, 'BHFDR', true);


% Find connections with significant differences (after FDR correction)
alpha = 0.05;
sig_idx = find(p_anova_fdr < alpha);
% Check whether there are significantly different connections
if isempty(sig_idx)
    disp('No significantly different connections were found');
else

% Multiple comparisons of connections with significant differences
for idx = sig_idx'
    disp(['Performing multiple comparisons for significant connection ', num2str(idx), '...'])
    [p_anova, anova_table, anova_stats] = anova1(all_groups(idx, :), group_labels, 'off');
    [p_multcompare, ~, ~, ~] = multcompare(anova_stats, 'CType', 'bonferroni', 'Display', 'off');
    disp(['Connection ', num2str(idx), ':'])
    disp(['Multiple comparison p-value for Group ', name1, ' and Group ', name2, ': ', num2str(p_multcompare(1, 6))]);
    disp(['Multiple comparison p-value for Group ', name1, ' and Group ', name3, ': ', num2str(p_multcompare(2, 6))]);
    disp(['Multiple comparison p-value for Group ', name2, ' and Group ', name3, ': ', num2str(p_multcompare(3, 6))]);
end


% Draw a topographic map of connections with significant differences among three groups
mean_group1 = mean(A_fc_2, 2);
mean_group2 = mean(B_fc_2, 2);
mean_group3 = mean(C_fc_2, 2);

mean_group1_mat = zeros(channel_number, channel_number);
mean_group2_mat = zeros(channel_number, channel_number);
mean_group3_mat = zeros(channel_number, channel_number);

mean_group1_mat(tril(true(channel_number), -1)) = mean_group1;
mean_group2_mat(tril(true(channel_number), -1)) = mean_group2;
mean_group3_mat(tril(true(channel_number), -1)) = mean_group3;

mean_group1_mat = mean_group1_mat + mean_group1_mat';
mean_group2_mat = mean_group2_mat + mean_group2_mat';
mean_group3_mat = mean_group3_mat + mean_group3_mat';


mean_all_groups = cat(3, mean_group1, mean_group2, mean_group3);
mean_all_groups_2 = zeros(fc_number, 3);

mean_all_groups_2 = cat(2, mean_group1, mean_group2, mean_group3);


% Calculate the maximum and minimum values to set the color range in the topographic map
min_val = min(mean_all_groups_2(:));
max_val = max(mean_all_groups_2(:));

% Draw a topographic map with significant differences between the three groups
% Initialize a structure for storing connection strength
ds_all = struct('chanPairs', [], 'connectStrength', [], 'connectStrengthLimits', [min_val max_val]);

% Add information about significantly different connections
for idx = sig_idx'
    ds_all.chanPairs = [ds_all.chanPairs; pairs(idx, :)];
    ds_all.connectStrength = [ds_all.connectStrength; mean_all_groups_2(idx, 1:3)];
end

% Calculate the absolute difference of connection strength
ds_all.connectStrength = abs(ds_all.connectStrength(:, 2) - ds_all.connectStrength(:, 1)) + abs(ds_all.connectStrength(:, 3) - ds_all.connectStrength(:, 1)) + abs(ds_all.connectStrength(:, 3) - ds_all.connectStrength(:, 2));

% Draw a topographic map containing all significantly different connections
figure;
colormap(jet); % Set the color map to jet mode
title('ANOVA Significant Electrode Pairs');
topoplot_connect(ds_all, chanlocs);
% Add a color bar
cb = colorbar;
ylabel(cb, 'Connection strength difference');

end


% 添加绘制组1与组2、组1与组3、组2与组3连接强度差异的地形图的代码

% 初始化用于存储连接强度差异的结构
ds_12 = struct('chanPairs', [], 'connectStrength', [], 'connectStrengthLimits', [min_val max_val]);
ds_13 = struct('chanPairs', [], 'connectStrength', [], 'connectStrengthLimits', [min_val max_val]);
ds_23 = struct('chanPairs', [], 'connectStrength', [], 'connectStrengthLimits', [min_val max_val]);

% 添加显著差异连接的信息
for idx = sig_idx'
    ds_12.chanPairs = [ds_12.chanPairs; pairs(idx, :)];
    ds_12.connectStrength = [ds_12.connectStrength; abs(mean_group1(idx) - mean_group2(idx))];

    ds_13.chanPairs = [ds_13.chanPairs; pairs(idx, :)];
    ds_13.connectStrength = [ds_13.connectStrength; abs(mean_group1(idx) - mean_group3(idx))];

    ds_23.chanPairs = [ds_23.chanPairs; pairs(idx, :)];
    ds_23.connectStrength = [ds_23.connectStrength; abs(mean_group2(idx) - mean_group3(idx))];
end


% Plot the connection strength difference between Group1 and Group2
figure;
colormap(jet); % Set the color map to jet mode
if mean_group1(idx) > mean_group2(idx)
    title([ name1, ' > ', name2, ' Connection Strength Difference']);
else
    title([ name1, ' < ', name2, ' Connection Strength Difference']);
end
topoplot_connect(ds_12, chanlocs);
% Add colorbar
cb = colorbar;
ylabel(cb, 'Connection Strength Difference');

% Plot the connection strength difference between Group1 and Group3
figure;
colormap(jet); % Set the color map to jet mode
if mean_group1(idx) > mean_group3(idx)
    title([ name1, ' > ', name3, ' Connection Strength Difference']);
else
    title([ name1, ' < ', name3, ' Connection Strength Difference']);
end
topoplot_connect(ds_13, chanlocs);
% Add colorbar
cb = colorbar;
ylabel(cb, 'Connection Strength Difference');

% Plot the connection strength difference between Group2 and Group3
figure;
colormap(jet); % Set the color map to jet mode
if mean_group2(idx) > mean_group3(idx)
    title([ name2, ' > ', name3, ' Connection Strength Difference']);
else
    title([ name2, ' < ', name3, ' Connection Strength Difference']);
end
topoplot_connect(ds_23, chanlocs);
% Add colorbar
cb = colorbar;
ylabel(cb, 'Connection Strength Difference');
