# Supplementary material for: Brain optimization with additional study time: potential brain differences between high- and low-performance college students
Source: Front Psychol. 2023 Sep 27;14:1209881. doi: 10.3389/fpsyg.2023.1209881 (PMC10566635; doi:10.3389/fpsyg.2023.1209881)
Supplement: Supplementary file 1 [file Data_Sheet_1.ZIP › MATLABCODE/function_connect/plot_rest_fc_matrix.m]

                                              %% ¹¦ÄÜÁ¬½Ó»æÍ¼½Å±¾
clc;clear all;close all

measures_path = 'D:\NeuroData\202204data\Res_EEG\Analysis\function_connect\rest_fc_results\';
channel_number = 20;
%%  »æÖÆcoherence
coh1 = importdata(strcat(measures_path,'goodstudent_alpha_coh.mat')); % ÔØÈëµÚÒ»×é±»ÊÔµÄcoh£¬²¢½«Æä¸³Öµ¸øcoh1±äÁ¿£¬Î¬¶ÈÊÇµç¼«*µç¼«*±»ÊÔ
coh2 = importdata(strcat(measures_path,'badstudent_alpha_coh.mat')); % ÔØÈëµÚÒ»×é±»ÊÔµÄcoh£¬²¢½«Æä¸³Öµ¸øcoh2±äÁ¿£¬Î¬¶ÈÊÇµç¼«*µç¼«*±»ÊÔ

coh1_avg = mean(coh1,3); % ¼ÆËãµÚÒ»×é±»ÊÔ×éÆ½¾ùµÄcoh
coh2_avg = mean(coh2,3); % ¼ÆËãµÚ¶þ×é±»ÊÔ×éÆ½¾ùµÄcoh

coh12_avg = [coh1_avg;coh2_avg]; % ½«µÚÒ»×éºÍµÚ¶þ×é±»ÊÔµÄ×éÆ½¾ùcohºÏ²¢Îªcoh12_avg
coh12_avg = sort(coh12_avg(:),'ascend'); %½«coh12_avgÖÐµÄcoherenceÖµ´ÓÐ¡µ½´óÅÅÁÐ
coh12_avg = coh12_avg(1:end-2*channel_number); %¶ÔÓÚcoherenceÖ¸±êÀ´Ëµ£¬Á¬½Ó¾ØÕó¶Ô½ÇÏßÔªËØÊýÖµÎª1£»ÓÉÓÚÁ½×é±»ÊÔ×éÆ½¾ùÁ¬½Ó¾ØÕóÎ¬¶È¾ùÎªµç¼«*µç¼«£¬¹Ëcoh12_avg±äÁ¿ÖÐ»áÓÐ2*µç¼«ÊýÄ¿¸öÊýÖµ1£»´Ë´¦½«¶Ô½ÇÏßÉÏµÄ1É¾³ý

figure;
subplot(1,2,1);imagesc(coh1_avg);caxis([min(coh12_avg) max(coh12_avg)]);colorbar; % µÚÒ»¸ö×ÓÍ¼»æÖÆµÚÒ»×é±»ÊÔ×éÆ½¾ùµÄcoh
subplot(1,2,2);imagesc(coh2_avg);caxis([min(coh12_avg) max(coh12_avg)]);colorbar; % µÚ¶þ¸ö×ÓÍ¼»æÖÆµÚ¶þ×é±»ÊÔ×éÆ½¾ùµÄcoh

%%  »æÖÆPLV £¨½âÊÍ²Î¿¼coherence£©
plv1 = importdata(strcat(measures_path,'group 1_alpha_plv.mat'));
plv2 = importdata(strcat(measures_path,'group 2_alpha_plv.mat'));

plv1_avg = mean(plv1,3);
plv2_avg = mean(plv2,3);

plv12_avg = [plv1_avg;plv2_avg]; 
plv12_avg = sort(plv12_avg(:),'ascend');
plv12_avg = plv12_avg(1:end-2*channel_number);

figure;
subplot(1,2,1);imagesc(plv1_avg);caxis([min(plv12_avg) max(plv12_avg)]);colorbar;
subplot(1,2,2);imagesc(plv2_avg);caxis([min(plv12_avg) max(plv12_avg)]);colorbar;

%%  »æÖÆPLI £¨½âÊÍ²Î¿¼coherence£©
pli1 = importdata(strcat(measures_path,'group 1_alpha_pli.mat'));
pli2 = importdata(strcat(measures_path,'group 2_alpha_pli.mat'));

pli1_avg = mean(pli1,3);
pli2_avg = mean(pli2,3);

pli12_avg = [pli1_avg;pli2_avg]; 
pli12_avg = sort(pli12_avg(:),'descend'); %½µÐòÅÅÐò
pli12_avg = pli12_avg(1:end-2*channel_number); % ½«¶Ô½ÇÏßÉÏµÄ0È¥µô

figure;
subplot(1,2,1);imagesc(pli1_avg);caxis([min(pli12_avg) max(pli12_avg)]);colorbar;
subplot(1,2,2);imagesc(pli2_avg);caxis([min(pli12_avg) max(pli12_avg)]);colorbar;

%%  »æÖÆwPLI £¨½âÊÍ²Î¿¼coherence£©
wpli1 = importdata(strcat(measures_path,'group 1_alpha_wpli.mat'));
wpli2 = importdata(strcat(measures_path,'group 2_alpha_wpli.mat'));

wpli1_avg = mean(wpli1,3);
wpli2_avg = mean(wpli2,3);

wpli12_avg = [wpli1_avg;wpli2_avg]; 
wpli12_avg = sort(wpli12_avg(:),'descend'); %½µÐòÅÅÐò
wpli12_avg = wpli12_avg(1:end-2*channel_number); % ½«¶Ô½ÇÏßÉÏµÄ0È¥µô

figure;
subplot(1,2,1);imagesc(wpli1_avg);caxis([min(wpli12_avg) max(wpli12_avg)]);colorbar;
subplot(1,2,2);imagesc(wpli2_avg);caxis([min(wpli12_avg) max(wpli12_avg)]);colorbar;
