# Supplementary material for: Brain optimization with additional study time: potential brain differences between high- and low-performance college students
Source: Front Psychol. 2023 Sep 27;14:1209881. doi: 10.3389/fpsyg.2023.1209881 (PMC10566635; doi:10.3389/fpsyg.2023.1209881)
Supplement: Supplementary file 1 [file Data_Sheet_1.ZIP › MATLABCODE/function_connect/rest_fc_test_two_group_Ttest.m]

                 %% 
clc;clear all;close all

%% 
[filename1, pathname1, filterindex] = uigetfile('*.mat', 'Pick the mat file of measures of one condition (group)'); % 
[filename2, pathname2, filterindex] = uigetfile('*.mat', 'Pick the mat file of measures of the other condition (group)'); % 

[filename3, pathname3, filterindex] = uigetfile('*.set', 'Pick an eeglab file used to computed the measures'); % 

test_type = inputdlg('Test Type? Paired t-test = 1 Independent t-test = 0'); % 
test_type = str2num(test_type{1});

name1 = inputdlg('the name of one condition (group)'); % 
name1 = name1{1};

name2 = inputdlg('the name of the other condition (group)'); % 
name2 = name2{1};

%% 
EEG = pop_loadset('filename',filename3,'filepath',pathname3);
chanlocs = EEG.chanlocs; % 
channel_number = size(EEG.data,1); % 
fc_number = channel_number*(channel_number-1)/2; % 

%% 
pairs = nchoosek(1:channel_number,2); 

%% 
A_fc  = importdata(strcat(pathname1,filename1)); % 
B_fc  = importdata(strcat(pathname2,filename2)); % 

%% 
%
A_fc_avg = mean(A_fc,3); % 
A_fc_avg2 = zeros(fc_number,1); % 
for i = 1:fc_number
    A_fc_avg2(i,1) = A_fc_avg(pairs(i,1),pairs(i,2));% 
end  

B_fc_avg = mean(B_fc,3);
B_fc_avg2 = zeros(fc_number,1);
for i = 1:fc_number
    B_fc_avg2(i,1) = B_fc_avg(pairs(i,1),pairs(i,2));
end  

AB_fc_avg2 = [A_fc_avg2; B_fc_avg2];

ds1.chanPairs = pairs;  
ds1.connectStrength = A_fc_avg2; 
ds1.connectStrengthLimits = [min(AB_fc_avg2) max(AB_fc_avg2)];
figure;
colormap(jet); % 
title(name1);topoplot_connect(ds1, chanlocs); 
colorbar;

ds2.chanPairs = pairs;  
ds2.connectStrength = B_fc_avg2; 
ds2.connectStrengthLimits = [min(AB_fc_avg2) max(AB_fc_avg2)];
figure;
colormap(jet); % 
title(name2);topoplot_connect(ds2, chanlocs); 
colorbar;

%% 
for  i = 1:fc_number   
    A_fc_2(i,:) = A_fc(pairs(i,1),pairs(i,2),:);
    B_fc_2(i,:) = B_fc(pairs(i,1),pairs(i,2),:);
end

if test_type == 1 % 
    for i = 1:fc_number 
       [~,p_right(i,1),~,stats_right(i,1)] = ttest(A_fc_2(i,:),B_fc_2(i,:),0.05,'right');
       [~,p_left(i,1),~,stats_left(i,1)] = ttest(A_fc_2(i,:),B_fc_2(i,:),0.05,'left');
    end
else  % 
    for i = 1:fc_number 
       [~,p_right(i,1),~,stats_right(i,1)] = ttest2(A_fc_2(i,:),B_fc_2(i,:),0.05,'right');
       [~,p_left(i,1),~,stats_left(i,1)] = ttest2(A_fc_2(i,:),B_fc_2(i,:),0.05,'left');
    end
end
%
[~,h_right] = fdr(p_right,0.05);
idx_right = find(h_right == 1);
[~,h_left] = fdr(p_left,0.05);
idx_left = find(h_left == 1);

%
t_df_sd_left=stats_left(idx_left);
t_df_sd_right=stats_right(idx_right);
%
p_left_fdr=p_left(idx_left);
p_right_fdr=p_right(idx_right);


%
ds1_2.chanPairs = pairs(idx_right,:); %
ds1_2.connectStrength = h_right(idx_right,1);
ds1_2.connectStrengthLimits = [0 1];
figure;
colormap(jet); % 
title(strcat('significant pairs: ',name1,'>',name2));
topoplot_connect(ds1_2, chanlocs);
colorbar;

ds2_1.chanPairs = pairs(idx_left,:); %
ds2_1.connectStrength = h_left(idx_left,1);
ds2_1.connectStrengthLimits = [0 1];
figure;
colormap(jet); % 
title(strcat('significant pairs: ',name1,'<',name2));
topoplot_connect(ds2_1, chanlocs);
colorbar;


    
